# Supplementary material for: Cellular and Molecular Biological Alterations after Photon, Proton, and Carbon Ions Irradiation in Human Chondrosarcoma Cells Linked with High-Quality Physics Data
Source: Int J Mol Sci. 2022 Sep 28;23(19):11464. doi: 10.3390/ijms231911464 (PMC9569755; doi:10.3390/ijms231911464)
Supplement: Supplementary file 1 [file ijms-23-11464-s001.zip]

Archive with 1 entries (1 files):
- ijms-1908195_Figure S1_uncropped blots.pdf
